# Supplementary material for: NtNAC053, A Novel NAC Transcription Factor, Confers Drought and Salt Tolerances in Tobacco
Source: Front Plant Sci. 2022 May 4;13:817106. doi: 10.3389/fpls.2022.817106 (PMC9115565; doi:10.3389/fpls.2022.817106)
Supplement: Supplementary Figure 1 — Multiple sequence alignment of NtNAC053 with reported NAC proteins from Arabidopsis and potato, including ANAC002, ANAC081, ANAC029, ANAC072, ANAC055, ANAC019, and StNAC053. The black lines indicated five subdomains (A–E) and nuclear location signal (NLS). [file Data_Sheet_1.ZIP]

Archive with 12 entries (11 files):
- Supplementary materials/
- Supplementary materials/Supplementary Figure S1.pdf
- Supplementary materials/Supplementary Figure S2.pdf
- Supplementary materials/Supplementary Figure S3.pdf
- Supplementary materials/Supplementary Figure S4.pdf
- Supplementary materials/Supplementary Figure S5.pdf
- Supplementary materials/Supplementary Figure S6.pdf
- Supplementary materials/Supplementary Figure S7.pdf
- Supplementary materials/Supplementary Figure S8.pdf
- Supplementary materials/Supplementary Figure S9.pdf
- Supplementary materials/Supplementary Table S1.xls
- Supplementary materials/Supplementary Table S2.xls
