# Supplementary material for: NtNAC053, A Novel NAC Transcription Factor, Confers Drought and Salt Tolerances in Tobacco
Source: Front Plant Sci. 2022 May 4;13:817106. doi: 10.3389/fpls.2022.817106 (PMC9115565; doi:10.3389/fpls.2022.817106)
Supplement: Supplementary Figure 1 — Multiple sequence alignment of NtNAC053 with reported NAC proteins from Arabidopsis and potato, including ANAC002, ANAC081, ANAC029, ANAC072, ANAC055, ANAC019, and StNAC053. The black lines indicated five subdomains (A–E) and nuclear location signal (NLS). [file Data_Sheet_1.ZIP › Supplementary materials/Supplementary Table S1.xls]

## Sheet: Sheet1
Table S1: Primers in this study.
NtNAC053-CDS-F	5'-ATGACAGCAGCGGAGTTGCA-3'
NtNAC053-CDS-R	5'-TTAAAAAGGTTTGTGCAGGTGCA-3'
NtNAC053-qRT-F	5'-CTATGCCGAAAATGCGCCTC-3'
NtNAC053-qRT-R	5'-TAACCAGTTCCAGCAGCTCG-3'
L25-F	5'-CCTCACCACAGAGTCTGCAA-3'
L25-R	5'-TCTTCGTCCCATCAGGCCTA-3'
DREB1A-qRT-F	5′‐TAACCCCAAGAAGCGAGCAG‐3′
DREB1A-qRT-R	5′‐TAGCCGCCATTTCTGCAGAA‐3′
ERD11-qRT-F	5′‐GCCCTGTTATGTCACCTGCT‐3′
ERD11-qRT-R	5′‐ TGAGTGATGGCCCTTGACTT‐3′
ERF5-qRT-F	5′‐TGGATGAAGAGCCAAGCCAT‐3′
ERF5-qRT-R	5′‐GAATCTCCGCCGCGAATTTC‐3′
RAB18-qRT-F	5′‐ACTTGGTGGGGAACATCGTC‐3′
RAB18-qRT-R	5′‐CCTTCTTCCGCCTTGTCCAT‐3′
KAT2-qRT-F	5′‐CCGCGCAAATCCAGAAGATG‐3′
KAT2-qRT-R	5′‐TGGCCCTCCATTTGTTTGGT‐3′
Cor15A-qRT-F	5′‐AGTGGCTTGATGGCTCACTC‐3′
Cor15A-qRT-R	5′‐GCCCAATACTGCAGCCATTG‐3′
NHX1-qRT-F	5'-CCCCCACAGAGGCAGTTAAG-3'
NHX1-qRT-R	5'-GCGCCAGTATCTATGCACCT-3'
SOS1-qRT-F	5'-TCGCTTTGCTTGTTCTTGGC-3'
SOS1-qRT-R	5'-ACCGCCAACAGAAGATCAGG-3'
AQP1-qRT-F	5'-TGCAATGCCTTGGTGCAATC-3'
AQP1-qRT-R	5'-CATTAGCACCCCCACCATGT-3'
PYL6-qRT-F	5'-CTGCGGCTTCTAGTACGGAG-3'
PYL6-qRT-R	5'-CAACCTCGTACGACTCCACC-3'
SnRK2.4-qRT-F	5'-CTTTGGCTGGGGAGGAGAAG-3'
SnRK2.4-qRT-R	5'-TTCTCCGCTTTCATGTGCCT-3'
