# Supplementary material for: NtNAC053, A Novel NAC Transcription Factor, Confers Drought and Salt Tolerances in Tobacco
Source: Front Plant Sci. 2022 May 4;13:817106. doi: 10.3389/fpls.2022.817106 (PMC9115565; doi:10.3389/fpls.2022.817106)
Supplement: Supplementary Figure 1 — Multiple sequence alignment of NtNAC053 with reported NAC proteins from Arabidopsis and potato, including ANAC002, ANAC081, ANAC029, ANAC072, ANAC055, ANAC019, and StNAC053. The black lines indicated five subdomains (A–E) and nuclear location signal (NLS). [file Data_Sheet_1.ZIP › Supplementary materials/Supplementary Table S2.xls]

## Sheet: Sheet1
Prediction of NAC binding cis-elements in the promoter of stress-responsive genes
Gene	NAC protein binding sites	Number
COR15A	CACG/CGTA/CACGTG	7
DREB1A	CGTA/CGTG/CACG	5
ERD11	CGTG/CACGTG/CACG	4
ERF5	CACG/CGTA/CGTG	8
KAT2	CGTA/CGTG/CACGTG	8
RAB18	CACGTA/CGTA/CGTG/CACG	10
NHX1	CACG/CGTA/CGTG	7
SOS1	CACG/CGTA/CGTG	8
AQP1	CACG/CGTA/CGTG	7
